# Supplementary material for: Friction and Wear in Nanoscratching of Single Crystals: Effect of Adhesion and Plasticity
Source: Nanomaterials (Basel). 2022 Nov 25;12(23):4191. doi: 10.3390/nano12234191 (PMC9741148; doi:10.3390/nano12234191)
Supplement: Supplementary file 1 [file nanomaterials-12-04191-s001.zip]

Archive with 1 entries (1 files):
- nanomaterials-2022975-supplementary.pdf
